# Supplementary material for: A Modified RNA-Seq Approach for Whole Genome Sequencing of RNA Viruses from Faecal and Blood Samples
Source: PLoS One. 2013 Jun 10;8(6):e66129. doi: 10.1371/journal.pone.0066129 (PMC3677912; doi:10.1371/journal.pone.0066129)
Supplement: Table S2 — Data generated by both Illumina platforms. Samples with * in brackets denote samples that were originally sequenced using the MiSeq. Samples with alphabetical suffices (a and b) were pairs of samples re-sequenced from the same extraction of total RNA on the Illumina HiSeq to confirm reproducibility. Samples with Roman suffices (i and ii) denote pairs of samples where RNA extracted from the same faecal sample twice and two separate libraries prepared. (XLS) [file pone.0066129.s002.xls]

## Sheet: Sheet1
Table S2. Data generated by both Illumina platforms.
Sample number	Organism	Platform	Number of reads generated	Total sequencing capacity (Gigabases)	Number of reads mapping to reference	Percentage of reads mapping reference genome	Total number of bases mapped to reference	Number of unique bases called as ACGT	Percentage of the reference genome covered by ACGT (%)	qPCR value (copies/ul)
1	Norovirus	MiSeq	2957446	0.444	25141	0.85	3771150	7488	99.1	20000
2	Norovirus	MiSeq	5902290	0.885	106257	1.8	15938550	7463	98.8	3000
3	Norovirus	MiSeq	2671058	0.401	50138	1.9	7520700	7358	97.4	3000000
4	Hep C	MiSeq	3526944	0.529	22829	0.65	3424350	9188	98.9	n/a1
5	Hep C	MiSeq	3458332	0.518	4188	0.12	628200	9053	97.3	n/a1
6	Norovirus	HiSeq	4279268	0.214	744	0.02	4279268	4449	58.9	100
7	Norovirus	HiSeq	3939282	0.197	874778	22.21	3939282	7459	98.7	500000
8	Norovirus	HiSeq	3782750	0.189	115568	3.06	3782750	7378	97.6	400000
9	Norovirus	HiSeq	2851428	0.143	251357	8.82	2851428	7444	98.5	8000000
10	Norovirus	HiSeq	3159998	0.158	27466	0.87	3159998	7357	97.3	3500000
11	Norovirus	HiSeq	4531506	0.227	64233	1.42	4531506	7393	97.8	50000
12	Norovirus	HiSeq	4444670	0.222	513129	11.54	4444670	7437	98.4	1000000
13	Norovirus	HiSeq	3444674	0.172	342495	9.94	3444674	7446	98.5	400000
14	Norovirus	HiSeq	3867092	0.193	12458	0.32	3867092	7285	96.4	1000000
15	Norovirus	HiSeq	4766900	0.238	3701	0.08	4766900	6947	91.9	4000
16	Norovirus	HiSeq	4323128	0.216	111923	2.59	4323128	7380	97.6	400000
17	Norovirus	HiSeq	2962108	0.148	3785	0.13	2962108	7136	94.4	400000
18	Norovirus	HiSeq	2792506	0.14	2967	0.11	2792506	7012	92.8	40000
19	Norovirus	HiSeq	3313576	0.166	21673	0.65	3313576	7353	97.3	3000000
20	Norovirus	HiSeq	3565606	0.178	2417160	67.79	3565606	7464	98.7	10000000
21	Norovirus	HiSeq	2961236	0.148	132542	4.48	2961236	7433	98.3	30000
22	Norovirus	HiSeq	2987530	0.149	234778	7.86	2987530	7440	98.4	7000
23	Norovirus	HiSeq	3684164	0.184	156995	4.26	3684164	7436	98.4	3000
24	Norovirus	HiSeq	4364808	0.218	25946	0.59	4364808	7377	97.6	50000
25	Norovirus	HiSeq	4300924	0.215	222160	5.17	4300924	7417	98.1	40000
26	Norovirus	HiSeq	3337184	0.167	22694	0.68	3337184	7337	97.1	4000
27	Norovirus	HiSeq	4406392	0.22	3658104	83.02	4406392	7473	98.9	20000000
28	Norovirus	HiSeq	3321860	0.166	418928	12.61	3321860	7444	98.5	3300000
29	Norovirus	HiSeq	4004590	0.2	3450865	86.17	4004590	7471	98.8	20000000
30	Norovirus	HiSeq	5854266	0.293	113175	1.93	5854266	7398	97.9	360
31	Norovirus	HiSeq	3356324	0.168	117239	3.49	3356324	7418	98.1	100000
32	Norovirus	HiSeq	4340284	0.217	65744	1.51	6574400	7399	97.9	1000000
33	Norovirus	HiSeq	2919906	0.146	3852	0.13	385200	6792	89.9	100000
34	Norovirus	HiSeq	2626368	0.131	45426	1.73	4542600	7293	96.5	20000
35	Norovirus	HiSeq	4801126	0.24	148211	3.09	14821100	7389	97.8	40000
36	Norovirus	HiSeq	2620914	0.131	158925	6.06	15892500	7419	98.1	500000
37	Norovirus	HiSeq	3404058	0.17	1102547	32.39	110254700	7467	98.8	7000000
38	Norovirus	HiSeq	3438074	0.172	19118	0.56	1911800	7346	97.2	3000000
39	Norovirus	HiSeq	3352276	0.168	1800001	53.69	180000100	7434	98.3	700000
40	Norovirus	HiSeq	3025564	0.151	81120	2.68	8112000	7358	97.3	400000
41	Norovirus	HiSeq	4682148	0.234	5719	0.12	571900	7031	93	300
42	Norovirus	HiSeq	3742408	0.187	2741	0.07	274100	6856	90.7	150000
43	Norovirus	HiSeq	2990382	0.15	2930000	97.98	293000000	7464	98.7	300000000
44	Norovirus	HiSeq	3399988	0.17	2611	0.08	261100	6931	91.7	2000
45	Norovirus	HiSeq	2832058	0.142	48593	1.72	4859300	7396	97.8	3000000
46	Norovirus	HiSeq	3532884	0.177	207693	5.88	20769300	7424	98.2	500000
47	Norovirus	HiSeq	4379686	0.219	437577	9.99	43757700	7447	98.5	800000
48	Norovirus	HiSeq	3907056	0.195	31090	0.8	3109000	7388	97.7	2000000
49	Norovirus	HiSeq	3713412	0.186	795914	21.43	79591400	7462	98.7	20000000
50	Norovirus	HiSeq	3790024	0.19	7646	0.2	764600	7282	96.3	200000
51	Norovirus	HiSeq	3578746	0.179	133782	3.74	13378200	7425	98.2	4000000
52	Norovirus	HiSeq	3283020	0.164	42625	1.3	4262500	7408	98	5000000
53a	Norovirus	HiSeq	42182508	2.109	4187	0.01	418700	7074	93.6	900000
53b	Norovirus	HiSeq	34707580	1.735	4248	0.01	424800	6918	91.5	900000
54a	Norovirus	HiSeq	3148522	0.157	2745	0.09	274500	6880	91	10000000
54b	Norovirus	HiSeq	4383598	0.219	4161	0.09	416100	7011	92.8	10000000
55a	Norovirus	HiSeq	4701516	0.235	22481	0.48	2248100	7349	97.2	170000
55b	Norovirus	HiSeq	4027390	0.201	19049	0.47	1904900	7347	97.2	170000
56a(1*)	Norovirus	HiSeq	3714058	0.186	30626	0.82	3062600	7386	97.7	20000
56b(1*)	Norovirus	HiSeq	4424192	0.221	38301	0.87	3830100	7388	97.7	20000
57a	Norovirus	HiSeq	3954638	0.198	959584	24.26	95958400	7460	98.7	10000000
57b	Norovirus	HiSeq	3707970	0.185	1081242	29.16	108124200	7439	98.4	10000000
58a	Norovirus	HiSeq	4007202	0.2	82925	2.07	8292500	7385	97.7	3000000
58b	Norovirus	HiSeq	3019668	0.151	64077	2.12	6407700	7391	97.8	3000000
59a	Norovirus	HiSeq	3699384	0.185	1214141	32.82	121414100	7452	98.6	40000000
59b	Norovirus	HiSeq	4362472	0.218	1353655	31.03	135365500	7450	98.6	40000000
60a	Norovirus	HiSeq	2921848	0.146	85187	2.92	8518700	7402	97.9	300000
60b	Norovirus	HiSeq	4543868	0.227	140806	3.1	14080600	7436	98.4	300000
61a	Norovirus	HiSeq	3451568	0.173	2435697	70.57	243569700	7474	98.9	60000000
61b	Norovirus	HiSeq	4484680	0.224	3176140	70.82	317614000	7470	98.8	60000000
62(i)	Norovirus	HiSeq	3422370	0.171	812760	23.75	81276000	7448	98.5	3000
62(ii)	Norovirus	HiSeq	4671026	0.234	841936	18.02	84193600	7457	98.7	1500
63(i)	Norovirus	HiSeq	3688980	0.184	15138	0.41	1513800	7143	94.5	4700
63(ii)	Norovirus	HiSeq	2667836	0.133	8105	0.3	810500	6796	89.9	1600
64(i)	Norovirus	HiSeq	3901240	0.195	9741	0.25	974100	7303	96.6	low
64(ii)	Norovirus	HiSeq	3708186	0.185	8666	0.23	866600	7299	96.6	low
65(i)	Norovirus	HiSeq	3385984	0.169	93812	2.77	9381200	7414	98.1	10000
65(ii)	Norovirus	HiSeq	2833978	0.142	43330	1.53	4333000	7376	97.6	10000
66(i)	Norovirus	HiSeq	4019786	0.201	550425	13.69	55042500	7454	98.6	80000
66(ii)	Norovirus	HiSeq	3542876	0.177	173377	4.89	17337700	7444	98.5	50000
67(i)	Norovirus	HiSeq	4180480	0.209	1131613	27.07	113161300	7458	98.7	70000000
67(ii)	Norovirus	HiSeq	3775998	0.189	1371558	36.32	137155800	7475	98.9	50000000
Samples with * in brackets denote samples that were originally sequenced using the MiSeq with its corresponding MiSeq sample number within bracket. Samples with alphabetical suffices (a and b) were pairs of samples re-sequenced from the same extraction of total RNA on the Illumina HiSeq to confirm reproducibility. The samples with Roman suffices (i and ii) denote pairs of samples where RNA was ex…
1 Hepatitis C Virus samples were archival samples dating back to 2006, when the laboratory performed only a qualitative PCR. Unfortunately not enough plasma is available to perform a viral load.
